# Supplementary material for: Subarctic-scale transport of 134Cs to ocean surface off northeastern Japan in 2020
Source: Sci Rep. 2023 May 9;13:7524. doi: 10.1038/s41598-023-34775-8 (PMC10169804; doi:10.1038/s41598-023-34775-8)
Supplement: Supplementary file 1 — Supplementary Information. [file 41598_2023_34775_MOESM1_ESM.xlsx]

## Sheet: Sheet1
	Table S1. Results of g-spectrometry in surface seawater samples off the southeastern Hokkaido, Japan
	Site		Sampling date	Location		Salinity	Temp.	226Ra*			228Ra*			type#	134Cs*			137Cs*			134Cs**
			(m/d/y)	N	E		(℃)	(mBq/L)			(mBq/L)				(mBq/L)			(mBq/L)			(mBq/L)
	WK20	C	Sept. 1, 2020	43°18.0'	140°12.1'	34.031	21.8	1.41309	±	0.0900636	1.57784	±	0.160161	SWC	0.0325831	±	0.00690573	1.68098	±	0.0303955	0.792423	±	0.167948
		S4	Sept. 4, 2020	44°23.0'	145°13.2'	32.035	16.4	1.87293	±	0.134326	0.381711	±	0.12822	ESC/OSW	0.0220227	±	0.00612082	1.03487	±	0.0250822	0.537076	±	0.149271
		N4	Sept. 4, 2020	45°15.0'	145°06.0'	32.247	16.2	1.47303	±	0.0628169	0.449307	±	0.0625729	ESC/OSW	0.0220487	±	0.0064923	1.09497	±	0.0204219	0.537712	±	0.15833
	HK20	A01	Oct. 12, 2020	42°50.0'	144°49.8'	33.601	14	1.5792	±	0.0940534	1.25141	±	0.135933	S	0.0323026	±	0.00556436	1.53214	±	0.0232267	0.81586	±	0.140538
		A02	Oct. 12, 2020	42°38.4'	144°55.7'	33.34	13.5	1.97822	±	0.0802408	0.695695	±	0.0981133	OY-E/O-S	0.0412561	±	0.00662996	1.44171	±	0.0235662	1.042	±	0.167452
		A03	Oct. 12, 2020	42°30.0'	145°00.1'	33.349	15.3	1.62133	±	0.0781664	0.632921	±	0.0901511	OY-E/O-S	0.0438207	±	0.00964365	1.52195	±	0.0343533	1.10677	±	0.243568
		A04	Oct. 12, 2020	42°15.0'	145°07.6'	33.39	15.1	1.60161	±	0.115715	0.594055	±	0.119623	OY-E/O-S	0.0422164	±	0.00626219	1.55032	±	0.0237843	1.06625	±	0.158163
		A05	Oct. 12, 2020	42°00.0'	145°15.0'	33.74	16.4	1.2519	±	0.100187	0.338673	±	0.112375	OY-KW	0.0467593	±	0.0069706	1.80505	±	0.0258853	1.18099	±	0.176055
		A07	Oct. 11, 2020	41°30.0'	145°30.0'	33.789	16.3	1.22085	±	0.0868776	0.248144	±	0.0977071	OY-KW	0.0442215	±	0.00880124	1.73404	±	0.0343733	1.11586	±	0.222086
		L1-17	Oct. 16, 2020	43°00.0'	145°50.0'	33.675	14.1	1.7423	±	0.11408	1.20588	±	0.157487	S	0.0400507	±	0.00784914	1.56449	±	0.0322445	1.01529	±	0.198977
		L1-01	Oct. 16, 2020	43°16.6'	145°43.9'	33.59	14.7	1.86113	±	0.115289	1.46233	±	0.169281	S	0.0320304	±	0.00678589	1.57611	±	0.0239248	0.811974	±	0.172023
		L3-01	Oct. 17, 2020	43°06.0'	145°16.0'	33.557	14.8	1.66699	±	0.107648	1.22608	±	0.156735	S	0.0296921	±	0.0063696	1.51853	±	0.0236794	0.753392	±	0.161619
		L3-17	Oct. 17, 2020	42°50.0'	145°24.0'	33.748	14.8	1.80047	±	0.0972416	1.34856	±	0.148077	S	0.0354113	±	0.00758836	1.58966	±	0.0332469	0.898507	±	0.192543
	HK2101	A01	Jan. 17, 2021	42°49.8'	144°49.9'	32.528	1.3	2.08056	±	0.0725607	0.995442	±	0.0867388	E/O-S	0.0250801	±	0.00536809	1.27695	±	0.0267927	0.692692	±	0.148262
		A03	Jan. 15, 2021	42°29.8'	144°59.8'	32.781	2.1	2.14322	±	0.108435	0.618908	±	0.114151	E/O-S	0.0251655	±	0.00575626	1.19315	±	0.0203322	0.693769	±	0.15869
		A04	Jan. 17, 2021	42°15.0'	145°07.5'	33.477	4.7	2.07862	±	0.0575565	0.654257	±	0.0968582	OY-E/O-S	0.0387423	±	0.0074359	1.50573	±	0.0345071	1.07003	±	0.205374
	HK2110	A01	Oct. 10, 2021	42°50.3'	144°49.6'	33.637	14.2	2.67864	±	0.0837555	1.61938	±	0.110003	S	0.0201102	±	0.00670569	1.46135	±	0.0255944	0.709768	±	0.23667
		A02	Oct. 4, 2021	42°40.3'	144°55.0'	33.005	12.4	2.14818	±	0.0725436	0.841703	±	0.0764026	E/O-S	0.0210374	±	0.00464903	1.3523	±	0.0234692	0.738396	±	0.163178
		A03	Oct. 5, 2021	42°30.1'	144°59.9'	33.079	14.6	2.36607	±	0.0831456	0.975785	±	0.086413	E/O-S	0.0217287	±	0.00581502	1.36687	±	0.0236648	0.763364	±	0.204291
		A04	Oct. 5, 2021	42°15.0'	145°07.6'	33.097	15.5	1.67779	±	0.0692117	0.442476	±	0.0678715	OY-E/O-S	0.0138028	±	0.00315567	1.32705	±	0.0171498	0.484916	±	0.110864
		A05	Oct. 5, 2021	42°00.0'	145°15.0'	33.154	15.4	1.41115	±	0.0739916	0.459645	±	0.0815939	OY-E/O-S	0.0206607	±	0.0053813	1.38757	±	0.0224053	0.725845	±	0.189054
		L01-2	Oct. 12, 2021	43°16.0'	145°43.4'	33.442	13.7	1.86332	±	0.0723418	1.29348	±	0.102276	S	0.0228035	±	0.00396488	1.38015	±	0.0199574	0.80631	±	0.140195
		L01-17	Oct. 12, 2021	43°00.0'	145°49.9'	33.436	12.9	2.14783	±	0.0796515	1.14214	±	0.105564	S	0.0197739	±	0.00447413	1.35325	±	0.0202232	0.699186	±	0.158201
		L02-2	Oct. 12, 2021	43°08.0'	145°30.4'	33.335	14.9	1.61238	±	0.0665243	1.29793	±	0.104221	S	0.0147129	±	0.00357538	1.37344	±	0.014513	0.520236	±	0.126422
		L02-15	Oct. 12, 2021	42°54.0'	145°36.9'	33.442	12.9		n.a.			n.a.		S	0.0157669	±	0.00350708	1.30538	±	0.0161663	0.557504	±	0.124007
	HK2201	A01	Jan. 22, 2022	42°50.0'	144°49.9'	32.282	1.5	1.96645	±	0.102883	1.06013	±	0.134194	E/O-S	0.00790279	±	0.00384118	1.23317	±	0.0247607	0.306984	±	0.149211
		A02	Jan. 14, 2022	42°40.1'	144°55.0'	32.464	2.5	2.2597	±	0.131923	0.975672	±	0.15226	E/O-S	0.0168204	±	0.00560408	1.18895	±	0.0241698	0.648589	±	0.216091
		A03	Jan. 14, 2022	42°29.9'	145°00.0'	32.858	3	2.30581	±	0.134255	0.720184	±	0.133744	E/O-S	0.0108565	±	0.00372844	1.16777	±	0.0163774	0.418621	±	0.143767
		A04	Jan. 15, 2022	42°14.9'	145°07.4'	32.954	3.2	2.12471	±	0.105751	1.09916	±	0.140268	E/O-S	0.0123914	±	0.00467385	1.16199	±	0.0210063	0.478247	±	0.180388
		A05	Jan. 15, 2022	41°59.9'	145°15.1'	33.188	2.5	2.29781	±	0.110759	0.456871	±	0.101009	OY-E/O-S	0.0141761	±	0.00467113	1.31161	±	0.0281403	0.547129	±	0.180283
		A07	Jan. 16, 2022	41°30.0'	145°30.1'	33.482	5.1	2.34198	±	0.135427	0.584207	±	0.124523	OY-E/O-S	0.00846946	±	0.00264461	1.34725	±	0.0183511	0.327182	±	0.102163
		L1-01	Jan. 23, 2022	43°16.0'	145°43.5'	31.995	1.2	1.98158	±	0.124639	0.994905	±	0.148224	E/O-S	0.0148186	±	0.00381664	1.15911	±	0.015697	0.576161	±	0.148394
		L1-17	Jan. 23, 2022	42°59.4'	145°49.9'	32.87	1.8	2.41734	±	0.130467	0.792111	±	0.148639	E/O-S	0.012518	±	0.00402409	1.1692	±	0.0220984	0.486709	±	0.15646
		L3-01	Jan. 24, 2022	43°06.0'	145°16.1'	32.11	1.2	2.04606	±	0.110842	0.779035	±	0.127851	E/O-S	0.0166065	±	0.00445865	1.16897	±	0.022583	0.646269	±	0.173516
		L3-17	Jan. 24, 2022	42°50.0'	145°23.9'	32.898	1.9	2.11177	±	0.13784	0.619294	±	0.139503	E/O-S	0.00927853	±	0.00401517	1.02619	±	0.0177828	0.36109	±	0.156257
	SY20	St.15	Aug. 1, 2020	31°20.0'	132°10.1'	33.71	27.475		n.a.			n.a.		KWC	0.0248778	±	0.00648635	1.37238	±	0.0185808	0.587985	±	0.153304
		St.16	Aug. 2, 2020	31°48.0'	134°00.1'	34.232	29.606		n.a.			n.a.		KWC	0.0273825	±	0.00489054	1.26953	±	0.0192755	0.64778	±	0.115694
		St.17	Aug. 2, 2020	32°15.0'	134°00.1'	34.383	30.685		n.a.			n.a.		KWC	0.0339657	±	0.00542663	1.49121	±	0.0209311	0.803517	±	0.128376
		St.18	Aug. 3, 2020	32°58.5'	135°51.3'	33.654	28.422		n.a.			n.a.		KWC	0.0256343	±	0.00611369	1.66949	±	0.0267894	0.606982	±	0.144763
	SY21	JB2	Jun. 19, 2021	36°16.5'	141°06.5'	34.128	18.98		n.a.			n.a.		KWC	0.0193563	±	0.00620574	1.60388	±	0.0271137	0.615581	±	0.197359
		St.5	Jun. 30, 2021	37°59.9'	142°30.0'	33.879	20		n.a.			n.a.		KWC	0.0266879	±	0.00416874	1.67615	±	0.0190109	0.857393	±	0.133928
	*Concentrations decay-corrected based on sampling date.
	**Concentrations decay-corrected based on date of the FDNPP accident.
	#Definition of water types based on 228Ra-salinity.
	Error indicates a standard deviation of counting statistics.
	"n.a." denotes "not analyzed".
